# Supplementary material for: Correction: Necrotrophism Is a Quorum-Sensing-Regulated Lifestyle in Bacillus thuringiensis
Source: PLoS Pathog. 2016 Nov 29;12(11):e1006049. doi: 10.1371/journal.ppat.1006049 (PMC5127582; doi:10.1371/journal.ppat.1006049)
Supplement: S3 File — (ZIP) [file ppat.1006049.s003.zip]

Archive with 6 entries (6 files):
- Figure 1.TIF
- Figure 2.TIF
- Figure 3.TIF
- Figure 4.TIF
- Figure 5.tiff
- Figure 6.TIF
